# Supplementary material for: ERCC1 and ERCC2 Polymorphisms Predict the Efficacy and Toxicity of Platinum-Based Chemotherapy in Small Cell Lung Cancer
Source: Pharmaceutics. 2024 Aug 25;16(9):1121. doi: 10.3390/pharmaceutics16091121 (PMC11434779; doi:10.3390/pharmaceutics16091121)
Supplement: Supplementary file 1 [file pharmaceutics-16-01121-s001.zip]

Archive with 1 entries (1 files):
- pharmaceutics-3125154-supplementary.pdf
